# Supplementary material for: Squalane as a Promising Agent Protecting UV-Induced Inhibition of Collagen Biosynthesis and Wound Healing in Human Dermal Fibroblast
Source: Molecules. 2025 Apr 29;30(9):1964. doi: 10.3390/molecules30091964 (PMC12073650; doi:10.3390/molecules30091964)
Supplement: Supplementary file 1 [file molecules-30-01964-s001.zip]

Archive with 1 entries (1 files):
- molecules-3566168-supplementary.pdf
